# Supplementary material for: Isolation and Identification of Inter-Correlated Genes from the Invasive Sun Corals Tubastraea Coccinea and Tubastraea Tagusensis (Scleractinia, Cnidaria)
Source: Int J Mol Sci. 2025 Jul 26;26(15):7235. doi: 10.3390/ijms26157235 (PMC12347335; doi:10.3390/ijms26157235)
Supplement: Supplementary file 1 [file ijms-26-07235-s001.zip]

Archive with 1 entries (1 files):
- ijms-3703057-supplementary.pdf
